# Supplementary material for: Recoverability of causal effects under presence of missing data: a longitudinal case study
Source: Biostatistics. 2024 Nov 16;26(1):kxae044. doi: 10.1093/biostatistics/kxae044 (PMC7617375; doi:10.1093/biostatistics/kxae044)
Supplement: kxae044_Supplementary_Data [file kxae044_supplementary_data.zip › 1650117mhjtpfkghzcddgmsdgnjbrrdmftrfsbq/reference.bib]

@article{moreno2018,
    author = {Moreno-Betancur, Margarita and Lee, Katherine J and Leacy, Finbarr P and White, Ian R and Simpson, Julie A and Carlin, John B},
    title = "{Canonical Causal Diagrams to Guide the Treatment of Missing Data in Epidemiologic Studies}",
    journal = {American Journal of Epidemiology},
    volume = {187},
    number = {12},
    pages = {2705-2715},
    year = {2018},
    month = {08},
    issn = {0002-9262},
    doi = {10.1093/aje/kwy173},
    url = {https://doi.org/10.1093/aje/kwy173},
    eprint = {https://academic.oup.com/aje/article-pdf/187/12/2705/26927936/kwy173.pdf},
}

@book{pearl2009,
place={Cambridge},
edition={2},
title={Causality},
DOI={10.1017/CBO9780511803161},
publisher={Cambridge University Press},
author={Pearl, Judea},
year={2009}
}

@inproceedings{tian2002,
author = {Tian, Jin and Pearl, Judea},
title = {A General Identification Condition for Causal Effects},
year = {2002},
isbn = {0262511290},
publisher = {American Association for Artificial Intelligence},
address = {USA},
booktitle = {Eighteenth National Conference on Artificial Intelligence},
pages = {567–573},
numpages = {7},
location = {Edmonton, Alberta, Canada}
}

@article{mulenga2016,
   author = {Mulenga, Veronica and Musiime, Victor and Kekitiinwa, Adeodata and Cook, Adrian D. and Abongomera, George and Kenny, Julia and Chabala, Chisala and Mirembe, Grace and Asiimwe, Alice and Owen-Powell, Ellen and Burger, David and McIlleron, Helen and Klein, Nigel and Chintu, Chifumbe and Thomason, Margaret J. and Kityo, Cissy and Walker, A. Sarah and Gibb, Diana},
   title = {Abacavir, zidovudine, or stavudine as paediatric tablets for African HIV-infected children (CHAPAS-3): an open-label, parallel-group, randomised controlled trial},
   journal = {The Lancet Infectious Diseases},
   volume = {16},
   number = {2},
   pages = {169-79},
   year = {2016},
   type = {Journal Article}
}

@article{bienczak2016,
   author = {Bienczak, Andrzej and Denti, Paolo and Cook, Adrian and Wiesner, Lubbe and Mulenga, Veronica and Kityo, Cissy and Kekitiinwa, Addy and Gibb, Diana M. and Burger, David and Walker, A. Sarah and McIlleron, Helen},
   title = {Plasma Efavirenz Exposure, Sex, and Age Predict Virological Response in HIV-Infected African Children},
   journal = {Journal of Acquired Immune Deficiency Syndromes},
   volume = {73},
   number = {2},
   pages = {161-168},
   url = {<Go to ISI>://MEDLINE:27116047},
   year = {2016},
   type = {Journal Article}
}

@article{mohan2021,
author = {Karthika Mohan and Judea Pearl},
title = {Graphical Models for Processing Missing Data},
journal = {Journal of the American Statistical Association},
volume = {116},
number = {534},
pages = {1023-1037},
year  = {2021},
publisher = {Taylor & Francis},
doi = {10.1080/01621459.2021.1874961},
URL = {https://doi.org/10.1080/01621459.2021.1874961},
eprint = {https://doi.org/10.1080/01621459.2021.1874961}
}

@article{rubin1976,
 ISSN = {00063444},
 URL = {http://www.jstor.org/stable/2335739},
 author = {Donald B. Rubin},
 journal = {Biometrika},
 number = {3},
 pages = {581--592},
 publisher = {[Oxford University Press, Biometrika Trust]},
 title = {Inference and Missing Data},
 urldate = {2022-05-31},
 volume = {63},
 year = {1976}
}

@inproceedings{mohan2013,
 author = {Mohan, Karthika and Pearl, Judea and Tian, Jin},
 booktitle = {Advances in Neural Information Processing Systems},
 editor = {C.J. Burges and L. Bottou and M. Welling and Z. Ghahramani and K.Q. Weinberger},
 pages = {},
 publisher = {Curran Associates, Inc.},
 title = {Graphical Models for Inference with Missing Data},
 url = {https://proceedings.neurips.cc/paper/2013/file/0ff8033cf9437c213ee13937b1c4c455-Paper.pdf},
 volume = {26},
 year = {2013}
}

@book{hernan2020,
   author = {Hernan, M. and Robins, J.},
   title = {Causal inference},
   publisher = {Chapman \& Hall/CRC},
   address = {Boca Raton},
   pages = {forthcoming},
   year = {2020},
   url = {https://www.hsph.harvard.edu/miguel-hernan/causal-inference-book/}
}

@inproceedings{algo_shpitser,
author = {Shpitser, Ilya and Pearl, Judea},
title = {Identification of Joint Interventional Distributions in Recursive Semi-Markovian Causal Models},
year = {2006},
isbn = {9781577352815},
publisher = {AAAI Press},
abstract = {This paper is concerned with estimating the effects of actions from causal assumptions, represented concisely as a directed graph, and statistical knowledge, given as a probability distribution. We provide a necessary and sufficient graphical condition for the cases when the causal effect of an arbitrary set of variables on another arbitrary set can be determined uniquely from the available information, as well as an algorithm which computes the effect whenever this condition holds. Furthermore, we use our results to prove completeness of do-calculus [Pearl, 1995], and a version of an identification algorithm in [Tian, 2002] for the same identification problem. Finally, we derive a complete characterization of semi-Markovian models in which all causal effects are identifiable.},
booktitle = {Proceedings of the 21st National Conference on Artificial Intelligence - Volume 2},
pages = {1219–1226},
numpages = {8},
location = {Boston, Massachusetts},
series = {AAAI'06}
}


@Article{causaleffect_package,
    title = {Identifying Causal Effects with the {R} Package {causaleffect}},
    author = {Santtu Tikka and Juha Karvanen},
    journal = {Journal of Statistical Software},
    year = {2017},
    volume = {76},
    number = {12},
    pages = {1--30},
    doi = {10.18637/jss.v076.i12},
  }

@inproceedings{mohanNIPS2014,
 author = {Mohan, Karthika and Pearl, Judea},
 booktitle = {Advances in Neural Information Processing Systems},
 editor = {Z. Ghahramani and M. Welling and C. Cortes and N. Lawrence and K.Q. Weinberger},
 pages = {},
 publisher = {Curran Associates, Inc.},
 title = {Graphical Models for Recovering Probabilistic and Causal Queries from Missing Data},
 url = {https://proceedings.neurips.cc/paper/2014/file/31839b036f63806cba3f47b93af8ccb5-Paper.pdf},
 volume = {27},
 year = {2014}
}

@article{simcausal,
    title = {{simcausal} {R} Package: Conducting Transparent and Reproducible Simulation Studies of Causal Effect Estimation with Complex Longitudinal Data},
    author = {Oleg Sofrygin and Mark J. {van der Laan} and Romain Neugebauer},
    journal = {Journal of Statistical Software},
    year = {2017},
    volume = {81},
    number = {2},
    pages = {1--47},
    doi = {10.18637/jss.v081.i02},
  }


@InProceedings{tian2015,
  title = 	 {{Missing at Random in Graphical Models}},
  author = 	 {Tian, Jin},
  booktitle = 	 {Proceedings of the Eighteenth International Conference on Artificial Intelligence and Statistics},
  pages = 	 {977--985},
  year = 	 {2015},
  editor = 	 {Lebanon, Guy and Vishwanathan, S. V. N.},
  volume = 	 {38},
  series = 	 {Proceedings of Machine Learning Research},
  address = 	 {San Diego, California, USA},
  month = 	 {09--12 May},
  publisher =    {PMLR},
  pdf = 	 {http://proceedings.mlr.press/v38/tian15.pdf},
  url = 	 {https://proceedings.mlr.press/v38/tian15.html}
}

@article{robins1986,
title = {A new approach to causal inference in mortality studies with a sustained exposure period—application to control of the healthy worker survivor effect},
journal = {Mathematical Modelling},
volume = {7},
number = {9},
pages = {1393-1512},
year = {1986},
issn = {0270-0255},
doi = {https://doi.org/10.1016/0270-0255(86)90088-6},
url = {https://www.sciencedirect.com/science/article/pii/0270025586900886},
author = {James Robins},
}

@article{schafer2002,
  title={Missing data: our view of the state of the art.},
  author={Joseph L. Schafer and John W. Graham},
  journal={Psychological methods},
  year={2002},
  volume={7 2},
  pages={147-77}
}

@article{seaman2013,
	doi = {10.1214/13-sts415},
	url = {https://doi.org/10.1214%2F13-sts415},
	year = 2013,
	month = {may},
	publisher = {Institute of Mathematical Statistics},
	volume = {28},
	number = {2},
	author = {Shaun Seaman and John Galati and Dan Jackson and John Carlin},
	title = {What Is Meant by {\textquotedblleft}Missing at Random{\textquotedblright}?},
	journal = {Statistical Science}
}

@book{HernanRobins2020,
  title={Causal Inference: What If},
  author={Hern{\'a}n, MA and Robins, JM},
  year={2020},
  publisher={Chapman \& Hall/CRC},
  address={Boca Raton}
}

@misc{schomaker2020,
  doi = {10.48550/ARXIV.2006.11754},
  url = {https://arxiv.org/abs/2006.11754},
  author = {Schomaker, Michael},
  keywords = {Methodology (stat.ME), Statistics Theory (math.ST), FOS: Computer and information sciences, FOS: Computer and information sciences, FOS: Mathematics, FOS: Mathematics},
  title = {Regression and Causality},
  publisher = {arXiv},
  year = {2020},
  copyright = {arXiv.org perpetual, non-exclusive license}
}


@book{laan2011targeted,
  title={Targeted Learning: Causal Inference for Observational and Experimental Data},
  author={van der Laan, M.J. and Rose, S.},
  isbn={9781441997821},
  lccn={2011930854},
  series={Springer Series in Statistics},
  url={https://books.google.de/books?id=RGnSX5aCAgQC},
  year={2011},
  publisher={Springer New York}
}

@article{hernan2006,
author = {Hernán, Miguel and Robins, James},
year = {2006},
month = {08},
pages = {578-86},
title = {Estimating causal effects from epidemiologic data},
volume = {60},
journal = {Journal of epidemiology and community health},
doi = {10.1136/jech.2004.029496}
}


@article{Schomaker:2023b,
   author = {Schomaker, M. and McIlleron, H. and Denti, P. and Dìaz, I.},
   title = {Causal Inference with Continuous Multiple Time Point Interventions},
   journal = {arXiv e-prints},
   volume = {https://arxiv.org/abs/2305.06645},
   year = {2023},
   type = {Journal Article}
}

@article{Honaker:2011,
   author = {Honaker, J. and King, G. and Blackwell, M.},
   title = {Amelia II: A Program for Missing Data},
   journal = {Journal of Statistical Software},
   volume = {45},
   number = {7},
   pages = {1-47},
   year = {2011},
   type = {Journal Article}
}

@article{Schomaker:2015,
   author = {Schomaker, M. and Hogger, S. and Johnson, L. F. and Hoffmann, C. J. and Barnighausen, T. and Heumann, C.},
   title = {Simultaneous Treatment of Missing Data and Measurement Error in HIV Research Using Multiple Overimputation},
   journal = {Epidemiology},
   volume = {26},
   number = {5},
   pages = {628-636},
   year = {2015},
   type = {Journal Article}
}

@article{balzer2023,
    author = {Balzer, Laura B and van der Laan, Mark and Ayieko, James and Kamya, Moses and Chamie, Gabriel and Schwab, Joshua and Havlir, Diane V and Petersen, Maya L},
    title = "{Two-Stage TMLE to reduce bias and improve efficiency in cluster randomized trials}",
    journal = {Biostatistics},
    volume = {24},
    number = {2},
    pages = {502-517},
    year = {2021},
    month = {12},
    issn = {1465-4644},
    doi = {10.1093/biostatistics/kxab043},
    url = {https://doi.org/10.1093/biostatistics/kxab043},
    eprint = {https://academic.oup.com/biostatistics/article-pdf/24/2/502/49870980/kxab043\_supplementary\_data.pdf},
}

@misc{nugent2023,
      title={Blurring cluster randomized trials and observational studies using Two-Stage TMLE to address sub-sampling, missingness, and minimal independent units}, 
      author={Joshua R. Nugent and Carina Marquez and Edwin D. Charlebois and Rachel Abbott and Laura B. Balzer},
      year={2023},
      eprint={2208.09508},
      archivePrefix={arXiv},
      primaryClass={stat.ME},
      url={https://arxiv.org/abs/2208.09508}, 
}

@inproceedings{pearl1990equivalence,
  title={Equivalence and synthesis of causal models},
  author={Pearl, Judea and Verma, Thomas S},
  booktitle={Proceedings of the 6th Conference on Uncertainty in Artificial Intelligence},
  pages={220--227},
  year={1990},
  organization={Elsevier}
}

@article{Abongomera:2017,
   author = {Abongomera, G. and Cook, A. and Musiime, V. and Chabala, C. and Lamorde, M. and Abach, J. and Thomason, M. and Mulenga, V. and Kekitiinwa, A. and Colebunders, R. and Kityo, C. and Walker, A. S. and Gibb, D. M. and Team, CHAPAS-3 Trial},
   title = {Improved Adherence to Antiretroviral Therapy Observed Among HIV-Infected Children Whose Caregivers had Positive Beliefs in Medicine in Sub-Saharan Africa},
   journal = {Aids and Behavior},
   volume = {21},
   number = {2},
   pages = {441-449},
   year = {2017},
   type = {Journal Article}
}
